# Supplementary material for: Optimization for Software Implementation of Fractional Calculus Numerical Methods in an Embedded System
Source: Entropy (Basel). 2020 May 18;22(5):566. doi: 10.3390/e22050566 (PMC7517086; doi:10.3390/e22050566)
Supplement: Supplementary file 1 [file entropy-22-00566-s001.zip]

Archive with 7 entries (5 files):
- readme.txt
- stm32f746zg_source_code/
- stm32f746zg_source_code/main.c
- stm32f746zg_source_code/main.h
- stm32l152rct6_source_code/
- stm32l152rct6_source_code/main.c
- stm32l152rct6_source_code/main.h
