# Supplementary material for: Optimization for Software Implementation of Fractional Calculus Numerical Methods in an Embedded System
Source: Entropy (Basel). 2020 May 18;22(5):566. doi: 10.3390/e22050566 (PMC7517086; doi:10.3390/e22050566)
Supplement: Supplementary file 1 [file entropy-22-00566-s001.zip › readme.txt]

Folders contain main.c and main.h files with the algorithms decribed in the manucript. 
Additional files (stm32l1xx_hal.h, stm32f7xx_hal.h, arm_math.h, arm_cortexM7lfsp_math.lib, arm_cortexM3l_math.lib) are distributed by STMicroelectronics and ARM.
