# Supplementary material for: Optimization for Software Implementation of Fractional Calculus Numerical Methods in an Embedded System
Source: Entropy (Basel). 2020 May 18;22(5):566. doi: 10.3390/e22050566 (PMC7517086; doi:10.3390/e22050566)
Supplement: Supplementary file 1 [file entropy-22-00566-s001.zip › stm32l152rct6_source_code/main.h]

/**
  ******************************************************************************
  * @file           : main.h
  * @brief          : Header for main.c file. This file contains the common 
  *                   defines of the application. The code is a supplementary 
  *                   material to the article "Optimization for Software 
  *                   Implementation of Fractional Calculus Numerical Methods in 
  *                   an Embedded System". Peripherals initialization, clock 
  *                   configuration and linking with HAL libraries was made 
  *                   using STM32CubeMX For Eclipse plugin v.5.1.0 by 
  *                   STMicroelectronics.
  * @author         : Mariusz Matusiak <mmatusiak@iis.p.lodz.pl>
  *                   Lodz University of Technology,
  *                   18/22 Stefanowskiego St., Lodz, Poland
  ******************************************************************************
  ** This notice applies to any and all portions of this file
  * that are not between comment pairs USER CODE BEGIN and
  * USER CODE END. Other portions of this file, whether 
  * inserted by the user or by software development tools
  * are owned by their respective copyright owners.
  *
  * COPYRIGHT(c) 2019 STMicroelectronics
  *
  * Redistribution and use in source and binary forms, with or without modification,
  * are permitted provided that the following conditions are met:
  *   1. Redistributions of source code must retain the above copyright notice,
  *      this list of conditions and the following disclaimer.
  *   2. Redistributions in binary form must reproduce the above copyright notice,
  *      this list of conditions and the following disclaimer in the documentation
  *      and/or other materials provided with the distribution.
  *   3. Neither the name of STMicroelectronics nor the names of its contributors
  *      may be used to endorse or promote products derived from this software
  *      without specific prior written permission.
  *
  * THIS SOFTWARE IS PROVIDED BY THE COPYRIGHT HOLDERS AND CONTRIBUTORS "AS IS"
  * AND ANY EXPRESS OR IMPLIED WARRANTIES, INCLUDING, BUT NOT LIMITED TO, THE
  * IMPLIED WARRANTIES OF MERCHANTABILITY AND FITNESS FOR A PARTICULAR PURPOSE ARE
  * DISCLAIMED. IN NO EVENT SHALL THE COPYRIGHT HOLDER OR CONTRIBUTORS BE LIABLE
  * FOR ANY DIRECT, INDIRECT, INCIDENTAL, SPECIAL, EXEMPLARY, OR CONSEQUENTIAL
  * DAMAGES (INCLUDING, BUT NOT LIMITED TO, PROCUREMENT OF SUBSTITUTE GOODS OR
  * SERVICES; LOSS OF USE, DATA, OR PROFITS; OR BUSINESS INTERRUPTION) HOWEVER
  * CAUSED AND ON ANY THEORY OF LIABILITY, WHETHER IN CONTRACT, STRICT LIABILITY,
  * OR TORT (INCLUDING NEGLIGENCE OR OTHERWISE) ARISING IN ANY WAY OUT OF THE USE
  * OF THIS SOFTWARE, EVEN IF ADVISED OF THE POSSIBILITY OF SUCH DAMAGE.
  *
  ******************************************************************************
  */

/* Define to prevent recursive inclusion -------------------------------------*/
#ifndef __MAIN_H__
#define __MAIN_H__

/* Includes ------------------------------------------------------------------*/

/* USER CODE BEGIN Includes */

/* USER CODE END Includes */

/* Private define ------------------------------------------------------------*/

#define GPIO_Interrupt_1_Pin GPIO_PIN_0
#define GPIO_Interrupt_1_GPIO_Port GPIOC
#define GPIO_Interrupt_1_EXTI_IRQn EXTI0_IRQn
#define GPIO_Interrupt_2_Pin GPIO_PIN_2
#define GPIO_Interrupt_2_GPIO_Port GPIOC
#define GPIO_Interrupt_2_EXTI_IRQn EXTI2_IRQn
#define SEMAPHORE_Pin_Pin GPIO_PIN_3
#define SEMAPHORE_Pin_GPIO_Port GPIOC
#define UART_TX_Pin GPIO_PIN_9
#define UART_TX_GPIO_Port GPIOA
#define UART_RX_Pin GPIO_PIN_10
#define UART_RX_GPIO_Port GPIOA
#define LED_GREEN_Pin GPIO_PIN_6
#define LED_GREEN_GPIO_Port GPIOB
#define LED_BLUE_Pin GPIO_PIN_7
#define LED_BLUE_GPIO_Port GPIOB
#define GPIO_ENABLE_ENGINE_Pin GPIO_PIN_9
#define GPIO_ENABLE_ENGINE_GPIO_Port GPIOB

/* ########################## Assert Selection ############################## */
/**
  * @brief Uncomment the line below to expanse the "assert_param" macro in the 
  *        HAL drivers code
  */
/* #define USE_FULL_ASSERT    1U */

/* USER CODE BEGIN Private defines */

/* USER CODE END Private defines */

#ifdef __cplusplus
 extern "C" {
#endif
void _Error_Handler(char *, int);

#define Error_Handler() _Error_Handler(__FILE__, __LINE__)
#ifdef __cplusplus
}
#endif

#endif /* __MAIN_H__ */

/************************ (C) COPYRIGHT STMicroelectronics *****END OF FILE****/
